# Supplementary material for: LMNA Co-Regulated Gene Expression as a Suitable Readout after Precise Gene Correction
Source: Int J Mol Sci. 2022 Dec 8;23(24):15525. doi: 10.3390/ijms232415525 (PMC9778678; doi:10.3390/ijms232415525)
Supplement: Supplementary file 1 [file ijms-23-15525-s001.zip]

Archive with 1 entries (1 files):
- ijms-2049023-supplementary.pdf
